# Supplementary material for: Clinical Characteristics of Human Mpox (Monkeypox) in 2022: A Systematic Review and Meta-Analysis
Source: Pathogens. 2023 Jan 15;12(1):146. doi: 10.3390/pathogens12010146 (PMC9861547; doi:10.3390/pathogens12010146)
Supplement: Supplementary file 1 [file pathogens-12-00146-s001.zip]

Archive with 7 entries (7 files):
- Supplementary  Tables.pdf
- Supplementary Figure S1.jpg
- Supplementary Figure S2.jpg
- Supplementary Figure S3.jpg
- Supplementary Figure S4.jpg
- Supplementary Figure S5.jpg
- Supplementary Figure S6.jpg
